# Supplementary material for: Retinoic Acid-Mediated Control of Energy Metabolism Is Essential for Lung Branching Morphogenesis
Source: Int J Mol Sci. 2024 May 6;25(9):5054. doi: 10.3390/ijms25095054 (PMC11084425; doi:10.3390/ijms25095054)
Supplement: Supplementary file 1 [file ijms-25-05054-s001.zip]

Archive with 1 entries (1 files):
- ijms-2963174-supplementary.pdf
